# Supplementary material for: Adapting the Dietary Fat and Free Sugar Short Questionnaire: A Comprehensive Polish Modification for Enhanced Precision in Nutritional Assessments
Source: Nutrients. 2024 Feb 10;16(4):503. doi: 10.3390/nu16040503 (PMC10892036; doi:10.3390/nu16040503)
Supplement: Supplementary file 1 [file nutrients-16-00503-s001.zip]

Archive with 1 entries (1 files):
- nutrients-2825250-supplementary.pdf
